# Supplementary material for: Sputum Microbiome Based on the Etiology and Severity of Nontuberculous Mycobacterial Pulmonary Disease
Source: J Clin Med. 2025 Nov 29;14(23):8482. doi: 10.3390/jcm14238482 (PMC12692926; doi:10.3390/jcm14238482)
Supplement: Supplementary file 1 [file jcm-14-08482-s001.zip]

Archive with 1 entries (1 files):
- Microbiome NTM_Supplement_JCM submission.pdf
